# Supplementary material for: Pain: A Statistical Account
Source: PLoS Comput Biol. 2017 Jan 12;13(1):e1005142. doi: 10.1371/journal.pcbi.1005142 (PMC5230746; doi:10.1371/journal.pcbi.1005142)
Supplement: S1 Data — Combining information from 52 neurons to decode movement. (ZIP) [file pcbi.1005142.s003.zip]

Archive with 21 entries (18 files):
- S3 Data/
- S3 Data/.DS_Store
- __MACOSX/
- __MACOSX/S3 Data/
- __MACOSX/S3 Data/._.DS_Store
- S3 Data/combineTwoNeurons.m
- __MACOSX/S3 Data/._combineTwoNeurons.m
- S3 Data/datasetStart.mat
- __MACOSX/S3 Data/._datasetStart.mat
- S3 Data/decodeOneNeuron.m
- __MACOSX/S3 Data/._decodeOneNeuron.m
- S3 Data/plotHistograms.m
- __MACOSX/S3 Data/._plotHistograms.m
- S3 Data/plotProbabilitiesFromGauss.m
- __MACOSX/S3 Data/._plotProbabilitiesFromGauss.m
- S3 Data/plotProbability.m
- __MACOSX/S3 Data/._plotProbability.m
- S3 Data/realData.m
- __MACOSX/S3 Data/._realData.m
- S3 Data/realNeuronDecoding.m
- __MACOSX/S3 Data/._realNeuronDecoding.m
