# Supplementary material for: Pain: A Statistical Account
Source: PLoS Comput Biol. 2017 Jan 12;13(1):e1005142. doi: 10.1371/journal.pcbi.1005142 (PMC5230746; doi:10.1371/journal.pcbi.1005142)
Supplement: S1 Data — Combining information from 52 neurons to decode movement. (ZIP) [file pcbi.1005142.s003.zip › S3 Data/plotProbability.m]

x=1:1:100; % when using the hist function it is good to always define where 
% the histogram bins are at 
figure(1);
clf;
subplot(2,1,1); % subplot plots several things into one graph
hL=hist(neuronL,x);
bar(hL/sum(hL));
xlabel('firing rate [sp/s]');
ylabel('probability');
title('probability distribution of firing rates for left movements');
subplot(2,1,2);
hR=hist(neuronR,x);
bar(hR/sum(hR));
xlabel('firing rate [sp/s]');
ylabel('probability');
title('probability distribution for firing rates for right movements');
