# Supplementary material for: Pain: A Statistical Account
Source: PLoS Comput Biol. 2017 Jan 12;13(1):e1005142. doi: 10.1371/journal.pcbi.1005142 (PMC5230746; doi:10.1371/journal.pcbi.1005142)
Supplement: S1 Data — Combining information from 52 neurons to decode movement. (ZIP) [file pcbi.1005142.s003.zip › S3 Data/realData.m]

%% real neurons
% This is a dataset from a monkey moving in a real experiment done to test
% decoding. Thanks to Lee  Miller and Jim Rebesco
load datasetReal
imagesc([X y*100]);
colorbar
title('raw data, last column=direction')
