# Supplementary material for: Pain: A Statistical Account
Source: PLoS Comput Biol. 2017 Jan 12;13(1):e1005142. doi: 10.1371/journal.pcbi.1005142 (PMC5230746; doi:10.1371/journal.pcbi.1005142)
Supplement: S2 Data — Combining two cues in order to estimate the location of a target. (ZIP) [file pcbi.1005142.s004.zip]

Archive with 15 entries (12 files):
- S4 Data/
- S4 Data/.DS_Store
- __MACOSX/
- __MACOSX/S4 Data/
- __MACOSX/S4 Data/._.DS_Store
- S4 Data/combineVisionAudition.m
- __MACOSX/S4 Data/._combineVisionAudition.m
- S4 Data/combineVisionAudition2.m
- __MACOSX/S4 Data/._combineVisionAudition2.m
- S4 Data/dependenceOnCuePosition.m
- __MACOSX/S4 Data/._dependenceOnCuePosition.m
- S4 Data/dependenceOnCuePosition2.m
- __MACOSX/S4 Data/._dependenceOnCuePosition2.m
- S4 Data/plotProbabilitySpaceVision.m
- __MACOSX/S4 Data/._plotProbabilitySpaceVision.m
