# Supplementary material for: Pain: A Statistical Account
Source: PLoS Comput Biol. 2017 Jan 12;13(1):e1005142. doi: 10.1371/journal.pcbi.1005142 (PMC5230746; doi:10.1371/journal.pcbi.1005142)
Supplement: S2 Data — Combining two cues in order to estimate the location of a target. (ZIP) [file pcbi.1005142.s004.zip › S4 Data/dependenceOnCuePosition2.m]

%% Estimate as a function of feedback
% This function keeps the prior the same while varying the likelihood.
% Incidentally this is the same that would happen if we had two likelihoods
% only then we should use the name likelihood instead of prior
close all
x=-10:0.1:10 % the range used for calculations
feedbacks=-8:.2:8 % potential places for visual feedback

% audition
% here we assume that the auditory position is always straight ahead
muA=0;
sigmaA=1.5;
pA=exp(-(x-muA).^2/(2*sigmaA^2));
pA=pA/sum(pA);

% influence of vision as function of visual stimulus
for i=1:length(feedbacks) % vary the positions where feedback may be given
    plot(x,pA,'g'); % plot the prior
    hold on
    
    %choose a feedback position and plot the likelihood
    muV=feedbacks(i);
    sigmaV=1;
    
    %%%%%%%%%%%%%%%%%%%%%%%%%%%%%%%%%%%%%%%%%%%%%%%%%%
    %%% edit below to implement causal inference  %%%%
    %%%%%%%%%%%%%%%%%%%%%%%%%%%%%%%%%%%%%%%%%%%%%%%%%%
    pV=exp(-(x-muV).^2/(2*sigmaV^2));  %this is Gaussian apart from a constant
    pV=pV/sum(pV);  % probabilities must add up to 1
    
    %%%%%%%%%%%%%%%%%%%%%%%%%%%%%%%%%%%%%%%%%%%%%%%%%%
    %%%             end of edit                    %%%
    %%%%%%%%%%%%%%%%%%%%%%%%%%%%%%%%%%%%%%%%%%%%%%%%%%
    
    plot(x,pV,'r');
    
    %calculate the posterior and plot it
    posterior=pA.*pV;
    posterior=posterior/(sum(posterior));
    meanPosterior(i)=sum(posterior.*x);
    plot(x,posterior,'y');
    
    hold off
    pause(0.1); % have a little break so we can see what happens
end
figure
subplot(2,1,1)
pert=[ -8    -4    -2    -1     0     1     2     4     8];
deviationLag1=[0.4656    0.4957    0.2224    0.1225   -0.0924   -0.2891   -0.3129   -0.3790   -0.2207];
plot(pert,-deviationLag1)
title('Typical subject from Wei & Kording J Neurophys, 2009')
xlabel('position of visual feedback [cm]');
ylabel('size of adaptation on next trial [cm]');
subplot(2,1,2)
plot(feedbacks,meanPosterior)
xlabel('feedback position');
ylabel('best estimate');
