# Supplementary material for: Pain: A Statistical Account
Source: PLoS Comput Biol. 2017 Jan 12;13(1):e1005142. doi: 10.1371/journal.pcbi.1005142 (PMC5230746; doi:10.1371/journal.pcbi.1005142)
Supplement: S2 Data — Combining two cues in order to estimate the location of a target. (ZIP) [file pcbi.1005142.s004.zip › S4 Data/plotProbabilitySpaceVision.m]

%% Bayesian integration with Gaussians

clf

x=-10:0.1:10
muV=-10:0.1:10;
for i=1:length(muV)
  sigmaV=1.5;
  pV(i,:)=1/(sqrt(2*pi)*sigmaV)*exp(-(x-muV(i)).^2/(2*sigmaV^2)); %Gaussian likelihood
end

imagesc(x,muV,pV);

xlabel('position of stimulus');
ylabel('visual percept');
title('probability')
